# Supplementary material for: Intrafractional Motion in Online-Adaptive Magnetic Resonance-Guided Radiotherapy of Adrenal Metastases Leads to Reduced Target Volume Coverage and Elevated Organ-at-Risk Doses
Source: Cancers (Basel). 2025 Apr 30;17(9):1533. doi: 10.3390/cancers17091533 (PMC12072169; doi:10.3390/cancers17091533)
Supplement: Supplementary file 1 [file cancers-17-01533-s001.zip]

Archive with 1 entries (1 files):
- cancers-3534791-supplementary.pdf
